# Supplementary material for: Comparative analysis of monoterpene indole alkaloid composition and genotypic variation in Thai Mitragyna speciosa
Source: Front Plant Sci. 2026 May 4;17:1821609. doi: 10.3389/fpls.2026.1821609 (PMC13180935; doi:10.3389/fpls.2026.1821609)
Supplement: Supplementary Figure 1 — MAFFT alignment of trnh-psba barcoding sequence for five Mitragyna species showing presence of a variable haploblock in Thai M. speciosa accession K6. [file SupplementaryFile1.zip › Supplementary Tables 1-8.XLSX]

## Sheet: Suppl Table 1
Kratom ID	Name of the variety	Region in Thailand	Province
K1	Tangkwa	Central Thailand	Pathum Thani
K2	Photong	Southern Thailand	Trang
K3	Hangkang	Southern Thailand	Trang
K4	Rentong	Central Thailand	Pathum Thani
K5	Kangdang	Southern Thailand	Trang
K6	Malay	Southern Thailand	Trang
K7	Karndang	Southern Thailand	Trang
K8	Kankaew	Southern Thailand	Trang
Supplementary Table S1. Thailand kratom accessions K1-K8 names and geographical regions from which they are obtained.

## Sheet: Suppl Table 2
Primer Name	Primer Sequence	Reference
ITS-u1	GGAAGKARAAGTCGTAACAAGG	doi: 10.1111/1755-0998.12438
ITS-u4	RGTTTCTTTTCCTCCGCTTA	doi: 10.1111/1755-0998.12438
matK_F	ACCCAGTCCATCTGGAAATCTTGGTTC	doi: 10.1038/srep03518
matK_R	CGTACAGTACTTTTGTGTTTACGAG	doi: 10.1038/srep03518
rbcl_F	ATGTCACCACAAACAGAGACTAAAGC	doi: 10.1016/j.copbio.2013.09.010
rbcl_R	GAAACGGTCTCTCCAACGCAT	doi: 10.1016/j.copbio.2013.09.010
trnH	CGCGCATGGTGGATTCACAATCC	doi: 10.1016/j.copbio.2013.09.010
psbA	GTTATGCATGAACGTAATGCTC	doi: 10.1016/j.copbio.2013.09.010
Supplementary Table S2. Primers used in this study to amplify DNA barcodes.

## Sheet: Suppl Table 3
Barcoding Region	K1	K2	K3	K4	K5	K6	K7	K8
ITS	ATCCTGCAAAACGCACGACCGTGAACCCGTGTTAACACCCGGGCGTCGGGTGGCCGTGGAGACTAAGCCCTCCCTTCCTTCCCGGCGCTCCCCGCGCGCTCGTCGCGCGGAAAACGTAACTCAAACCCGGCGCGGAACGCGCCAAGGAAAACTCAATAGGACTGCCAAACCCCCCGATGCCCCGTTCGCGGTGCGCTCGAGGGTGCTGCGGCGCCTGTCTAATCCAAACGACTCTCGGCAACGGATATCTCGGCTCTCGCATCGATGAAGAACGTAGCGAAATGCGATACTTGGTGTGAATTGCAGAATCCCGTGAACCATCGAGTCTTTGAACGCAAGTTGCGCCCGAAGCCATCAGGCCAAGGGCACGTCTGCCTGGGCGTCACGCATCGCGTCGCC…	GTCGAATCCTGCAAAACGCACGACCGTGAACCCGTGTTAACACCCGGGCGTCGGGTGGCCGTGGAGACTAAGCCCTCCCTTCCTTCCCGGCGCTCCCCGCGCGCTCGTCGCGCGGAAAACGTAACTCAAACCCGGCGCGGAACGCGCCAAGGAAAACTCAATAGGACTGCCAAACCCCCCGATGCCCCGTTCGCGGTGCGCTCGAGGGTGCTGCGGCGCCTGTCTAATCCAAACGACTCTCGGCAACGGATATCTCGGCTCTCGCATCGATGAAGAACGTAGCGAAATGCGATACTTGGTGTGAATTGCAGAATCCCGTGAACCATCGAGTCTTTGAACGCAAGTTGCGCCCGAAGCCATCAGGCCAAGGGCACGTCTGCCTGGGCGTCACGCATCGCG…	GTCGAATCCTGCAAAACGCACGACCGTGAACCCGTGTTAACACCCGGGCGTCGGGTGGCCGTGGAGACTAAGCCCTCCCTTCCTTCCCGGCGCTCCCCGCGCGCTCGTCGCGCGGAAAACGTAACTCAAACCCGGCGCGGAACGCGCCAAGGAAAACTCAATAGGACTGCCAAACCCCCCGATGCCCCGTTCGCGGTGCGCTCGAGGGTGCTGCGGCGCCTGTCTAATCCAAACGACTCTCGGCAACGGATATCTCGGCTCTCGCATCGATGAAGAACGTAGCGAAATGCGATACTTGGTGTGAATTGCAGAATCCCGTGAACCATCGAGTCTTTGAACGCAAGTTGCGCCCGAAGCCATCAGGCCAAGGGCACGTCTGCCTGGGCGTCACGCATCGCG…	CTGCAAAACGCACGACCGTGAACCCGTGTTAACACCCGGGCGTCGGGTGGCCGTGGAGACTAAGCCCTCCCTTCCTTCCCGGCGCTCCCCGCGCGCTCGTCGCGCGGAAAACGTAACTCAAACCCGGCGCGGAACGCGCCAAGGAAAACTCAATAGGACTGCCAAACCCCCCGATGCCCCGTTCGCGGTGCGCTCGAGGGTGCTGCGGCGCCTGTCTAATCCAAACGACTCTCGGCAACGGATATCTCGGCTCTCGCATCGATGAAGAACGTAGCGAAATGCGATACTTGGTGTGAATTGCAGAATCCCGTGAACCATCGAGTCTTTGAACGCAAGTTGCGCCCGAAGCCATCAGGCCAAGGGCACGTCTGCCTGGGCGTCACGCATCGCGTCGCCGCC…	GTCGAATCCTGCAAAACGCACGACCGTGAACCCGTGTTAACACCCGGGCGTCGGGTGGCCGTGGAGACTAAGCCCTCCCTTCCTTCCCGGCGCTCCCCGCGCGCTCGTCGCGCGGAAAACGTAACTCAAACCCGGCGCGGAACGCGCCAAGGAAAACTCAATAGGACTGCCAAACCCCCCGATGCCCCGTTCGCGGTGCGCTCGAGGGTGCTGCGGCGCCTGTCTAATCCAAACGACTCTCGGCAACGGATATCTCGGCTCTCGCATCGATGAAGAACGTAGCGAAATGCGATACTTGGTGTGAATTGCAGAATCCCGTGAACCATCGAGTCTTTGAACGCAAGTTGCGCCCGAAGCCATCAGGCCAAGGGCACGTCTGCCTGGGCGTCACGCATCGCG…	GTCGAATCCTGCAAAACGCACGACCGTGAACCCGTGTTAACACCCGGGCGTCGGGTGGCCGTGGAGACTAAGCCCTCCCTTCCTTCCCGGCGCTCCCCGCGCGCTCGTCGCGCGGAAAACGTAACTCAAACCCGGCGCGGAACGCGCCAAGGAAAACTCAATAGGACTGCCAAACCCCCCGATGCCCCGTTCGCGGTGCGCTCGAGGGTGCTGCGGCGCCTGTCTAATCCAAACGACTCTCGGCAACGGATATCTCGGCTCTCGCATCGATGAAGAACGTAGCGAAATGCGATACTTGGTGTGAATTGCAGAATCCCGTGAACCATCGAGTCTTTGAACGCAAGTTGCGCCCGAAGCCATCAGGCCAAGGGCACGTCTGCCTGGGCGTCACGCATCGCG…	GTCGAATCCTGCAAAACGCACGACCGTGAACCCGTGTTAACACCCGGGCGTCGGGTGGCCGTGGAGACTAAGCCCTCCCTTCCTTCCCGGCGCTCCCCGCGCGCTCGTCGCGCGGAAAACGTAACTCAAACCCGGCGCGGAACGCGCCAAGGAAAACTCAATAGGACTGCCAAACCCCCCGATGCCCCGTTCGCGGTGCGCTCGAGGGTGCTGCGGCGCCTGTCTAATCCAAACGACTCTCGGCAACGGATATCTCGGCTCTCGCATCGATGAAGAACGTAGCGAAATGCGATACTTGGTGTGAATTGCAGAATCCCGTGAACCATCGAGTCTTTGAACGCAAGTTGCGCCCGAAGCCATCAGGCCAAGGGCACGTCTGCCTGGGCGTCACGCATCGCG…	GTCGAATCCTGCAAAACGCACGACCGTGAACCCGTGTTAACACCCGGGCGTCGGGTGGCCGTGGAGACTAAGCCCTCCCTTCCTTCCCGGCGCTCCCCGCGCGCTCGTCGCGCGGAAAACGTAACTCAAACCCGGCGCGGAACGCGCCAAGGAAAACTCAATAGGACTGCCAAACCCCCCGATGCCCCGTTCGCGGTGCGCTCGAGGGTGCTGCGGCGCCTGTCTAATCCAAACGACTCTCGGCAACGGATATCTCGGCTCTCGCATCGATGAAGAACGTAGCGAAATGCGATACTTGGTGTGAATTGCAGAATCCCGTGAACCATCGAGTCTTTGAACGCAAGTTGCGCCCGAAGCCATCAGGCCAAGGGCACGTCTGCCTGGGCGTCACGCATCGCG…
matK	TTTTAGCACAAGAAAGTCGAAGTATATACTTTATTCGATACAAACTCTTTTTTTTGGAAGATCCGCTATGATAATGAGAAAGGTTTCTGCATATATGTCCAAATCGGTCAATAATATCAGAATCCGATAAATCAGTCCAAACCGGCTTACTAACGGGATGTCCTAATAGGTTACAAAATTTTGCTTTAGCCAATGATCTAATAAGAGGAATAATTGGAACAAGGGTATCAAATTTCTTAATAGCATTATTGATTAAAAATGAATTTTCTAGCATTTGACTCCGTACCATTGAAGGGTTTAGTCGCACACTTGAAAGATAACCTAGAAAGTTAAGGGAATGATTGGATAATTGGTTTATATAGACCCTTCTGGAATGAAACCACAGATTCAAATAAGACT…	CGAGCCAAAGTTTTAGCACAAGAAAGTCGAAGTATATACTTTATTCGATACAAACTCTTTTTTTTGGAAGATCCGCTATGATAATGAGAAAGGTTTCTGCATATATGTCCAAATCGGTCAATAATATCAGAATCCGATAAATCAGTCCAAACCGGCTTACTAACGGGATGTCCTAATAGGTTACAAAATTTTGCTTTAGCCAATGATCTAATAAGAGGAATAATTGGAACAAGGGTATCAAATTTCTTAATAGCATTATTGATTAAAAATGAATTTTCTAGCATTTGACTCCGTACCATTGAAGGGTTTAGTCGCACACTTGAAAGATAACCTAGAAAGTTAAGGGAATGATTGGATAATTGGTTTATATAGACCCTTCTGGAATGAAACCACAGATTC…	CCAAAGTTTTAGCACAAGAAAGTCGAAGTATATACTTTATTCGATACAAACTCTTTTTTTTGGAAGATCCGCTATGATAATGAGAAAGGTTTCTGCATATATGTCCAAATCGGTCAATAATATCAGAATCCGATAAATCAGTCCAAACCGGCTTACTAACGGGATGTCCTAATAGGTTACAAAATTTTGCTTTAGCCAATGATCTAATAAGAGGAATAATTGGAACAAGGGTATCAAATTTCTTAATAGCATTATTGATTAAAAATGAATTTTCTAGCATTTGACTCCGTACCATTGAAGGGTTTAGTCGCACACTTGAAAGATAACCTAGAAAGTTAAGGGAATGATTGGATAATTGGTTTATATAGACCCTTCTGGAATGAAACCACAGATTCAAAT…	GATACAAACTCTTTTTTTTGGAAGATCCGCTATGATAATGAGAAAGGTTTCTGCATATATGTCCAAATCGGTCAATAATATCAGAATCCGATAAATCAGTCCAAACCGGCTTACTAACGGGATGTCCTAATAGGTTACAAAATTTTGCTTTAGCCAATGATCTAATAAGAGGAATAATTGGAACAAGGGTATCAAATTTCTTAATAGCATTATTGATTAAAAATGAATTTTCTAGCATTTGACTCCGTACCATTGAAGGGTTTAGTCGCACACTTGAAAGATAACCTAGAAAGTTAAGGGAATGATTGGATAATTGGTTTATATAGACCCTTCTGGAATGAAACCACAGATTCAAATAAGACTGCCAAAAATTGACAAGGTAATATTTCCATTTATTCA…	AAACTCTTTTTTTTGGAAGATCCGCTATGATAATGAGAAAGGTTTCTGCATATATGTCCAAATCGGTCAATAATATCAGAATCCGATAAATCAGTCCAAACCGGCTTACTAACGGGATGTCCTAATAGGTTACAAAATTTTGCTTTAGCCAATGATCTAATAAGAGGAATAATTGGAACAAGGGTATCAAATTTCTTAATAGCATTATTGATTAAAAATGAATTTTCTAGCATTTGACTCCGTACCATTGAAGGGTTTAGTCGCACACTTGAAAGATAACCTAGAAAGTTAAGGGAATGATTGGATAATTGGTTTATATAGACCCTTCTGGAATGAAACCACAGATTCAAATAACACTGCCAAAAATTGACAAGGTAATATTTCCATTTATTCATCAAA…	AACTCTTTTTTTTGGAAGATCCGCTATGATAATGAGAAAGGTTTCTGCATATATGTCCAAATCGGTCAATAATATCAGAATCCGATAAATCAGTCCAAACCGGCTTACTAACGGGATGTCCTAATAGGTTACAAAATTTTGCTTTAGCCAATGATCTAATAAGAGGAATAATTGGAACAAGGGTATCAAATTTCTTAATAGCATTATTGATTAAAAATGAATTTTCTAGCATTTGACTCCGTACCATTGAAGGGTTTAGTCGCACACTTGAAAGATAACCTAGAAAGTTAAGGGAATGATTGGATAATTGGTTTATATAGACCCTTCTGGAATGAAACCACAGATTCAAATAACACTGCCAAAAATTGACAAGGTAATATTTCCATTTATTCATCAAAA…	GATAAATCAGTCCAAACCGGCTTACTAACGGGATGTCCTAATAGGTTACAAAATTTTGCTTTAGCCAATGATCTAATAAGAGGAATAATTGGAACAAGGGTATCAAATTTCTTAATAGCATTATTGATTAAAAATGAATTTTCTAGCATTTGACTCCGTACCATTGAAGGGTTTAGTCGCACACTTGAAAGATAACCTAGAAAGTTAAGGGAATGATTGGATAATTGGTTTATATAGACCCTTCTGGAATGAAACCACAGATTCAAATAAGACTGCCAAAAATTGACAAGGTAATATTTCCATTTATTCATCAAAAGGGGCGTCCCTTTTGAAGCCAAAATGGATTTTCCTTGATACCTAACATAATGCATGAAAGGATCTTTGAACAACCATAAACTA…	TCGGTCAATAATATCAGAATCCGATAAATCAGTCCAAACCGGCTTACTAACGGGATGTCCTAATAGGTTACAAAATTTTGCTTTAGCCAATGATCTAATAAGAGGAATAATTGGAACAAGGGTATCAAATTTCTTAATAGCATTATTGATTAAAAATGAATTTTCTAGCATTTGACTCCGTACCATTGAAGGGTTTAGTCGCACACTTGAAAGATAACCTAGAAAGTTAAGGGAATGATTGGATAATTGGTTTATATAGACCCTTCTGGAATGAAACCACAGATTCAAATAAGACTGCCAAAAATTGACAAGGTAATATTTCCATTTATTCATCAAAAGGGGCGTCCCTTTTGAAGCCAAAATGGATTTTCCTTGATACCTAACATAATGCATGAAAGG…
rbcL	GTTAAGAGTACAAATTGACTTATTATACTCCTGAATACGAAACCAAAGAGACTGATATCTTAGCAGCATTCCGAGTAACTCCTCAACCTGGAGTTCCACCTGAAGAAGCAGGGGCCGCGGTAGCTGCCGAATCTTCTACTGGTACATGGACAACTGTGTGGACCGATGGACTTACCAGCCTTGATCGTTACAAAGGACGATGCTACCATATCGAGCCAGTTCCTGGAGAAGAAGATCAATATATTGCTTATGTAGCTTACCCTTTAGACCTTTTTGAAGAAGGTTCTGTTACTAACATGTTTACTTCCATTGTAGGTAATGTATTTGGGTTCAAAGCCCTGCGTGCTCTACGTCTGGAAGATTTGCGAATTCCCGTTGCTTATACTAAAACCTTCCAAG…	GTTAAGAGTACAAATTGACTTATTATACTCCTGAATACGAAACCAAAGAGACTGATATCTTAGCAGCATTCCGAGTAACTCCTCAACCTGGAGTTCCACCTGAAGAAGCAGGGGCCGCGGTAGCTGCCGAATCTTCTACTGGTACATGGACAACTGTGTGGACCGATGGACTTACCAGCCTTGATCGTTACAAAGGACGATGCTACCATATCGAGCCAGTTCCTGGAGAAGAAGATCAATATATTGCTTATGTAGCTTACCCTTTAGACCTTTTTGAAGAAGGTTCTGTTACTAACATGTTTACTTCCATTGTAGGTAATGTATTTGGGTTCAAAGCCCTGCGTGCTCTACGTCTGGAAGATTTGCGAATTCCCGTTGCTTATACTAAAACCTTCCAAG…	TGGTGTTAAGAGTACAAATTGACTTATTATACTCCTGAATACGAAACCAAAGAGACTGATATCTTAGCAGCATTCCGAGTAACTCCTCAACCTGGAGTTCCACCTGAAGAAGCAGGGGCCGCGGTAGCTGCCGAATCTTCTACTGGTACATGGACAACTGTGTGGACCGATGGACTTACCAGCCTTGATCGTTACAAAGGACGATGCTACCATATCGAGCCAGTTCCTGGAGAAGAAGATCAATATATTGCTTATGTAGCTTACCCTTTAGACCTTTTTGAAGAAGGTTCTGTTACTAACATGTTTACTTCCATTGTAGGTAATGTATTTGGGTTCAAAGCCCTGCGTGCTCTACGTCTGGAAGATTTGCGAATTCCCGTTGCTTATACTAAAACCTTC…	GTTAAGAGTACAAATTGACTTATTATACTCCTGAATACGAAACCAAAGAGACTGATATCTTAGCAGCATTCCGAGTAACTCCTCAACCTGGAGTTCCACCTGAAGAAGCAGGGGCCGCGGTAGCTGCCGAATCTTCTACTGGTACATGGACAACTGTGTGGACCGATGGACTTACCAGCCTTGATCGTTACAAAGGACGATGCTACCATATCGAGCCAGTTCCTGGAGAAGAAGATCAATATATTGCTTATGTAGCTTACCCTTTAGACCTTTTTGAAGAAGGTTCTGTTACTAACATGTTTACTTCCATTGTAGGTAATGTATTTGGGTTCAAAGCCCTGCGTGCTCTACGTCTGGAAGATTTGCGAATTCCCGTTGCTTATACTAAAACCTTCCAAG…	GTTAAGAGTACAAATTGACTTATTATACTCCTGAATACGAAACCAAAGAGACTGATATCTTAGCAGCATTCCGAGTAACTCCTCAACCTGGAGTTCCACCTGAAGAAGCAGGGGCCGCGGTAGCTGCCGAATCTTCTACTGGTACATGGACAACTGTGTGGACCGATGGACTTACCAGCCTTGATCGTTACAAAGGACGATGCTACCATATCGAGCCAGTTCCTGGAGAAGAAGATCAATATATTGCTTATGTAGCTTACCCTTTAGACCTTTTTGAAGAAGGTTCTGTTACTAACATGTTTACTTCCATTGTAGGTAATGTATTTGGGTTCAAAGCCCTGCGTGCTCTACGTCTGGAAGATTTGCGAATTCCCGTTGCTTATACTAAAACCTTCCAAG…	AAGCTGGTGTTAAGAGTACAAATTGACTTATTATACTCCTGAATACGAAACCAAAGAGACTGATATCTTAGCAGCATTCCGAGTAACTCCTCAACCTGGAGTTCCACCTGAAGAAGCAGGGGCCGCGGTAGCTGCCGAATCTTCTACTGGTACATGGACAACTGTGTGGACCGATGGACTTACCAGCCTTGATCGTTACAAAGGACGATGCTACCATATCGAGCCAGTTCCTGGAGAAGAAGATCAATATATTGCTTATGTAGCTTACCCTTTAGACCTTTTTGAAGAAGGTTCTGTTACTAACATGTTTACTTCCATTGTAGGTAATGTATTTGGGTTCAAAGCCCTGCGTGCTCTACGTCTGGAAGATTTGCGAATTCCCGTTGCTTATACTAAAAC…	CTGGTGTTAAGAGTACAAATTGACTTATTATACTCCTGAATACGAAACCAAAGAGACTGATATCTTAGCAGCATTCCGAGTAACTCCTCAACCTGGAGTTCCACCTGAAGAAGCAGGGGCCGCGGTAGCTGCCGAATCTTCTACTGGTACATGGACAACTGTGTGGACCGATGGACTTACCAGCCTTGATCGTTACAAAGGACGATGCTACCATATCGAGCCAGTTCCTGGAGAAGAAGATCAATATATTGCTTATGTAGCTTACCCTTTAGACCTTTTTGAAGAAGGTTCTGTTACTAACATGTTTACTTCCATTGTAGGTAATGTATTTGGGTTCAAAGCCCTGCGTGCTCTACGTCTGGAAGATTTGCGAATTCCCGTTGCTTATACTAAAACCTT…	GCTGGTGTTAAGAGTACAAATTGACTTATTATACTCCTGAATACGAAACCAAAGAGACTGATATCTTAGCAGCATTCCGAGTAACTCCTCAACCTGGAGTTCCACCTGAAGAAGCAGGGGCCGCGGTAGCTGCCGAATCTTCTACTGGTACATGGACAACTGTGTGGACCGATGGACTTACCAGCCTTGATCGTTACAAAGGACGATGCTACCATATCGAGCCAGTTCCTGGAGAAGAAGATCAATATATTGCTTATGTAGCTTACCCTTTAGACCTTTTTGAAGAAGGTTCTGTTACTAACATGTTTACTTCCATTGTAGGTAATGTATTTGGGTTCAAAGCCCTGCGTGCTCTACGTCTGGAAGATTTGCGAATTCCCGTTGCTTATACTAAAACCT…
trnH-psba	TCATATTCTATTTATTTAATATTTAAATTCAAAAATTTCGTTTCGAACATTTTCTTTGCTTTTCTTTAAAAAAAAACATCGATATTTAAGTCCGAGTACTAATAAAATACTAGAATAAATAAAAAGAAAATAAAGGAGCAATAAAGCCCTCTTATCTATCTTATATAGAAGAAGAAGGAAATTATTGCTCCTTTATTTTTCAATAACTCCTATACAATAAGAACAATAAGACCGGGGTCTTATCCATTTATAGATGGAGCATCTATAGCAG	TAATTTCATATTCTATTTATTTAATATTTAAATTCAAAAATTTCGTTTCGAACATTTTCTTTGCTTTTCTTTAAAAAAAAACATCGATATTTAAGTCCGAGTACTAATAAAATACTAGAATAAATAAAAAGAAAATAAAGGAGCAATAAAGCCCTCTTATCTATCTTATATAGAAGAAGAAGGAAATTATTGCTCCTTTATTTTTCAATAACTCCTATACAATAAGAACAATAAGACCGGGGTCTTATCCATTTATAGATGGAGCATCTATAGCA	TCACAATCCACTGCCTTAATCCACTTGGCTACATCCGCCCTCTACTCTAATTTTATATATATATTTTTTTTTTAATTTCATATTCTATTTATTTAATATTTAAATTCAAAAATTTCGTTTCGAACATTTTCTTTGCTTTTCTTTAAAAAAAAACATCGATATTTAAGTCCGAGTACTAATAAAATACTAGAATAAATAAAAAGAAAATAAAGGAGCAATAAAGCCCTCTTATCTATCTTATATAGAAGAAGAAGGAAATTATTGCTCCTTTATTTTTCAATAACTCCTATACAATAAGAACAATAAGACCGG	CAATCCACTGCCTTAATCCACTTGGCTACATCCGCCCTCTACTCTAATTTTATATATATATTTTTTTTTTAATTTCATATTCTATTTATTTAATATTTAAATTCAAAAATTTCGTTTCGAACATTTTCTTTGCTTTTCTTTAAAAAAAAACATCGATATTTAAGTCCGAGTACTAATAAAATACTAGAATAAATAAAAAGAAAATAAAGGAGCAATAAAGCCCTCTTATCTATCTTATATAGAAGAAGAAGGAAATTATTGCTCCTTTATTTTTCAATAACTCCTATACAATAAGAACAATAAGACCGGGGTCTTATCCATTTATAGA	CACAATCCACTGCCTTAATCCACTTGGCTACATCCGCCCTCTACTCTAATTTTTTATATTTTTTTTTTTGAATTTCATATTCTATTTATTTAATATTTAAATTCAAAAATTTCGTTTCGAACATTTTCTTTGCTTTTCTTTAAAAAAAACATCGATATTTAAGTCCGAGTACTAATAAAATACTAGAATAAATAAAAAGAAAATAAAGGAGCAATAAAGCCCTCTTATCTATCTTATATAGAAGAAGAAGGAAATTATTGCTCCTTTATTTTTCAATAACTCCTATACAATAAGACCGGGGTCTTATCCATTTATAGATGGAGCATCTATAGCA	TCACAATCCACTGCCTTAATCCACTTGGCTACATCCGCCCTCTACTCTAATTTTTTATATTTTTTTTTTTGAATTTCATATTCTATTTATTTAATATTTAAATTCAAAAATTTCGTTTCGAACATTTTCTTTGCTTTTCTTTAAAAAAAACATCGATATTTAAGTCCGAGTACTAATAAAATACTAGAATAAATAAAAAGAAAATAAAGGAGCAATAAAGCCCTCTTATCTATCTTATATAGAAGAAGAAGGAAATTATTGCTCCTTTATTTTTCAATAACTCCTATACAATAAGACCGGGGTCTTATCCATTTATAGATGGAGCATCTATAGCA	TCACAATCCACTGCCTTAATCCACTTGGCTACATCCGCCCTCTACTCTAATTTTATATATATATTTTTTTTTTAATTTCATATTCTATTTATTTAATATTTAAATTCAAAAATTTCGTTTCGAACATTTTCTTTGCTTTTCTTTAAAAAAAAACATCGATATTTAAGTCCGAGTACTAATAAAATACTAGAATAAATAAAAAGAAAATAAAGGAGCAATAAAGCCCTCTTATCTATCTTATATAGAAGAAGAAGGAAATTATTGCTCCTTTATTTTTCAATAACTCCTATACAATAAGAACAATAAGACC	TCACAATCCACTGCCTTAATCCACTTGGCTACATCCGCCCTCTACTCTAATTTTATATATATATTTTTTTTTTAATTTCATATTCTATTTATTTAATATTTAAATTCAAAAATTTCGTTTCGAACATTTTCTTTGCTTTTCTTTAAAAAAAAACATCGATATTTAAGTCCGAGTACTAATAAAATACTAGAATAAATAAAAAGAAAATAAAGGAGCAATAAAGCCCTCTTATCTATCTTATATAGAAGAAGAAGGAAATTATTGCTCCTTTATTTTTCAATAACTCCTATACAATAAGAACAATAAGACCGGGG
			Supplementary Table S3. Barcoding sequences of K1-8 and reference sequences used for alignment. ITS reference sequence is Genbank Accession: OQ244095,
			and plastid barcodes trnH-psbA, matK, and rbcL were aligned to the entirety of Genbank Accession: KY085908.1. For space, only the regions of the plastid the barcodes aligned to were included.

## Sheet: Suppl Table 4
Genotype	K1		K2		K3		K4		K5		K6		K7		K8
MIA quantified	Juvenile	Mature	Juvenile	Mature	Juvenile	Mature	Juvenile	Mature	Juvenile	Mature	Juvenile	Mature	Juvenile	Mature	Juvenile	Mature
Strictosidine	0.073 ± 0.02	BLLOQ	0.122 ± 0.02	BLLOQ	0.082 ± 0.1	BLLOQ	0.066 ± 0.04	BLLOQ	0.081 ± 0	BLLOQ	0.149 ± 0.06	BLLOQ	0.13 ± 0.05	BLLOQ	0.112 ± 0.03	BLLOQ
Mitragynine	0.651 ± 0.42	0.567 ± 0.27	0.781 ± 0.44	0.573 ± 0.18	0.502 ± 0.06	1.186 ± 0.6*	0.233 ± 0.09	1.041 ± 0.25**	0.194 ± 0.08	0.855 ± 0.39*	0.263 ± 0.01	0.765 ± 0.59*	0.48 ± 0.33	1.02 ± 0.31	0.403 ± 0.04	0.592 ± 0.17
Speciogynine	0.14 ± 0.03*	0.068 ± 0.01	0.178 ± 0.1	0.076 ± 0.04	0.113 ± 0.02	0.124 ± 0.05	0.037 ± 0	0.141 ± 0.05*	0.04 ± 0.01	0.089 ± 0.04	0.078 ± 0.01	0.118 ± 0.04	0.124 ± 0.02	0.137 ± 0.04	0.165 ± 0.08	0.086 ± 0.02
Speciociliatine	0.613 ± 0.12	0.353 ± 0.22	1.142 ± 0.32*	0.431 ± 0.15	0.613 ± 0.38	0.197 ± 0.13	0.248 ± 0.15	0.14 ± 0.09	0.366 ± 0.05	0.293 ± 0.16	0.823 ± 0.31*	0.211 ± 0.11	1.318 ± 0.41*	0.214 ± 0.12	0.755 ± 0.59	0.202 ± 0.03
Mitraciliatine	0.072 ± 0.02*	0.026 ± 0.02	0.143 ± 0.03**	0.03 ± 0.01	0.071 ± 0.06	0.011 ± 0.01	0.02 ± 0.01	0.015 ± 0	0.034 ± 0.01	0.024 ± 0.02	0.098 ± 0.03**	0.011 ± 0	0.16 ± 0.05**	0.013 ± 0.01	0.092 ± 0.09	0.017 ± 0.01
Paynantheine	0.202 ± 0.06*	0.094 ± 0.02	0.203 ± 0.13	0.123 ± 0.07	0.153 ± 0.02	0.162 ± 0.06	0.067 ± 0	0.173 ± 0.05*	0.066 ± 0.01	0.107 ± 0.04	0.145 ± 0.02	0.153 ± 0.06	0.161 ± 0.03	0.159 ± 0.02	0.266 ± 0.11	0.107 ± 0.03
Isopaynantheine	0.072 ± 0.01*	0.026 ± 0.01	0.167 ± 0.0488	0.025 ± 0.01	0.063 ± 0.06	0.01 ± 0	0.024 ± 0.02	0.007 ± 0	0.034 ± 0	0.025 ± 0	0.112 ± 0.03*	0.008 ± 0	0.14 ± 0.05	0.016 ± 0	0.103 ± 0.11*	0.009 ± 0
Corynantheidine	0.224 ± 0.19	0.033 ± 0	0.324 ± 0.16	0.006 ± 0	0.272 ± 0.36	0.05 ± 0	0.145 ± 0.13	0.035 ± 0.02	0.192 ± 0.12	0.024 ± 0	0.238 ± 0.05**	0.023 ± 0.02	0.649 ± 0.29	0.03 ± 0	0.405 ± 0.35	0.037 ± 0.02
Isocorynantheidine	0.281 ± 0.03	0.026 ± 0	0.269 ± 0.02**	0.008 ± 0	0.396 ± 0.08*	0.058 ± 0.06	0.261 ± 0.12	0.043 ± 0.03	0.318 ± 0.08**	0.01 ± 0	0.46 ± 0.16*	0.081 ± 0.07	0.218 ± 0.03	0.007 ± 0	0.214 ± 0.11	0.022 ± 0
7-OH-Mitragynine	BLLOQ	BLLOQ	0.009 ± 0	BLLOQ	BLLOQ	BLLOQ	BLLOQ	BLLOQ	BLLOQ	BLLOQ	BLLOQ	BLLOQ	BLLOQ	BLLOQ	BLLOQ	BLLOQ
Corynoxine	BLLOQ	BLLOQ	BLLOQ	BLLOQ	BLLOQ	BLLOQ	BLLOQ	BLLOQ	BLLOQ	BLLOQ	BLLOQ	BLLOQ	BLLOQ	BLLOQ	BLLOQ	BLLOQ
Corynoxine-B	BLLOQ	BLLOQ	BLLOQ	BLLOQ	BLLOQ	BLLOQ	BLLOQ	BLLOQ	BLLOQ	BLLOQ	BLLOQ	BLLOQ	BLLOQ	BLLOQ	BLLOQ	BLLOQ
Mitraphylline	BLLOQ	BLLOQ	BLLOQ	BLLOQ	BLLOQ	BLLOQ	BLLOQ	BLLOQ	BLLOQ	BLLOQ	BLLOQ	BLLOQ	BLLOQ	BLLOQ	BLLOQ	BLLOQ
Ajmalicine	BLLOQ	BLLOQ	BLLOQ	BLLOQ	BLLOQ	BLLOQ	BLLOQ	BLLOQ	BLLOQ	BLLOQ	BLLOQ	BLLOQ	BLLOQ	BLLOQ	BLLOQ	BLLOQ
Hirsutine	0.012 ± 0	BLLOQ	BLLOQ	BLLOQ	BLLOQ	BLLOQ	BLLOQ	BLLOQ	BLLOQ	BLLOQ	BLLOQ	BLLOQ	BLLOQ	BLLOQ	BLLOQ	BLLOQ
9-hydroxycorynantheidine	BLLOQ	BLLOQ	0.007 ± 0	BLLOQ	BLLOQ	0.007 ± 0	BLLOQ	0.009 ± 0	BLLOQ	0.01 ± 0	BLLOQ	0.011 ± 0	BLLOQ	0.008 ± 0	BLLOQ	0.006 ± 0
Speciofoline	BLLOQ	BLLOQ	BLLOQ	BLLOQ	BLLOQ	BLLOQ	BLLOQ	BLLOQ	BLLOQ	BLLOQ	BLLOQ	BLLOQ	BLLOQ	BLLOQ	BLLOQ	BLLOQ
Total Quantified Alkaloids	2.33868	1.19368	3.34595	1.27293	2.26363	1.8042	1.10236	1.60573	1.32406	1.43628	2.36577	1.38207	3.38109	1.60342	2.53577	1.079
	* <0.05 ** <0.01, *** <0.001
Supplementary Table S4. Average ± SD w/w% alkaloid by dry leaf powder for varieties K1-K8. Significant differences between juvenile and mature leaves for each accession is denoted as * p <0.05 ** p <0.01, and *** p <0.001.

## Sheet: Suppl Table 5
	Genotype	Juvenile leaves
	K1	MTG ≥ SPC > ISOCORY > CORY
	K2	SPC > MTG > CORY > ISOCORY
	K3	SPC > MTG > ISOCORY > CORY
	K4	ISOCORY ≥ SPC > MTG > CORY
	K5	SPC > ISOCORY > MTG > CORY
	K6	SPC > ISOCORY > MTG > CORY
	K7	SPC > CORY > MTG > ISOCORY
	K8	SPC > CORY ≥ MTG > PAY > ISOCORY
	Genotype	Mature leaves
	K1	MTG > SPC > PAY > SPG
	K2	MTG > SPC > PAY > SPG
	K3	MTG > SPC > PAY > SPG
	K4	MTG > PAY > SPG = SPC
	K5	MTG > SPC > PAY > SPG
	K6	MTG > SPC > PAY > SPG
	K7	MTG > SPC > PAY > SPG
	K8	MTG > SPC > PAY > SPG
	Supplementary Table S5. Four highest accumulating alkaloids in Juvenile leaves and mature leaves in K1-K8 accessions of Thai kratom

## Sheet: Suppl Table 6
	Juvenile leaf			Mature Leaf
	Levene test	ANOVA	Welch ANOVA	Levene test	ANOVA	Welch ANOVA
	Prob > F	Prob > F	Prob > F	Prob > F	Prob > F	Prob > F
STR	0.0106		0.2952	NA	NA	NA
MTG	0.0095		0.0227	0.1476	0.3562	0.3648
SPG	0.0349		0.0021	0.276	0.1527	0.2014
SPC	0.0184		0.0348	0.2975	0.231	0.5208
MTC	0.0064		0.0083	0.315	0.4321	0.4973
PAY	0.0356		0.0037	0.1587	0.3386	0.2016
ISOPAY	0.0016		0.0096	0.0527	0.1904	0.104
CORY	0.0851	0.3938	0.5311	0.016		0.0117
ISOCORY	0.0009		0.2022	<.0001		0.5767
7-HMG	NA	NA	NA	NA	NA	NA
Supplementary Table S6. Test of equal variances and ANOVA test for statistically significant difference of means across K1-K8 accessions per alkaloid detected.

## Sheet: Suppl Table 7
MIA	JUVENILE								Mature
	cultivar								cultivar
	K1	K2	K3	K4	K5	K6	K7	K8	K1	K2	K3	K4	K5	K6	K7	K8
STR
MTG	A	A	A	A	A	A	A	A
SPG	AB	A	AB	B	B	AB	AB	AB
SPC	AB	A	AB	B	AB	AB	A	AB
MTC	AB	AB	AB	B	B	AB	A	AB
PAY	AB	A	AB	B	B	AB	AB	AB
ISOPAY	A	A	A	A	A	A	A	A
CORY									A	A	A	A	A	A	A	A
ISOCORY
7-HMG
														Supplementary Table S7. Tukey HSD Post Hoc test for differences between varieties for each alkaloid. Corresponds to Suppl. Table 5.

## Sheet: Suppl. Table 8
	Development	Accession	Development*Accession
STR	<0.0001	0.3661	0.3661
MTG	<0.0001	0.0236	0.0028
SPG	0.6579	0.1828	0.003
SPC	<0.0001	0.0035	0.2986
MTC	<0.0001	0.0131	0.0115
PAY	0.2561	0.0936	0.0031
ISOPAY	<0.0001	0.1128	0.1399
CORY	<0.0001	0.6713	0.1981
ISOCORY	<0.0001	0.0103	0.1565
					Supplementary Table S8. Tests of fixed effects from the mixed model for each alkaloid showing p-values for genotype (accession), development (Juvenile or mature), and their interaction (genotype*development).
