# Supplementary material for: Comparative analysis of monoterpene indole alkaloid composition and genotypic variation in Thai Mitragyna speciosa
Source: Front Plant Sci. 2026 May 4;17:1821609. doi: 10.3389/fpls.2026.1821609 (PMC13180935; doi:10.3389/fpls.2026.1821609)
Supplement: Supplementary Figure 1 — MAFFT alignment of trnh-psba barcoding sequence for five Mitragyna species showing presence of a variable haploblock in Thai M. speciosa accession K6. [file SupplementaryFile1.zip › Appendix 1.XLSX]

## Sheet: in
Analyte	Source	LC-MS/MS Transition (Q1>Q3, m/z)	Retention time (min)	Linearity Range (ng/mL)
Mitragynine	In-house	399.25>174.16	9.77	0.5 - 200
Speciogynine	In-house	399.25>174.16	10.13	0.5 - 200
Speciociliatine	In-house	399.25>174.16	10.57	0.5 - 200
Mitraciliatine	In-house	399.25>174.16	11.19	0.5 - 200
7-hydroxymitragynine	In-house	415.2>190.1	5.41	0.5 - 200
Speciofoline	In-house	401.13>257.1	8.26	0.5 - 200
Strictosidine	Gift from Tang Lab UCLA	531.4>514.2	6.33	10-2000
Ajmalicine	In-house	352.9>143.99	7.42	0.5 - 200
Corynantheidine	In-house	369.2>226.0	8.94	0.5 - 200
Isocorynantheidine	In-house	369.2>226.0	9.89	0.5 - 200
Hirsutine	Sigma SML3507	369.2>226.0	10.7	0.5 - 200
Mitraphylline	In-house	369.26>160.1	5.55	0.5 - 200
Corynoxine	In-house	385.19>132.1	8.85	0.5 - 200
Corynoxine-B	In-house	385.19>132.1	7.14	0.5 - 200
Paynantheine	In-house	397.16>174.16	9.69	0.5 - 200
Isopaynantheine	In-house	397.16>174.16	10.76	0.5 - 200
9-hydroxycorynantheidine	In-house	385.21>160.07	6.35	0.5 - 200
Verapamil (Internal Standard)	Sigma	455.3>150.1	11.11	-
Appendix 1. Analyte information used for UPLC-MS/MS. Source, transition, retention time, and linearity range are included. The lowest value of the linearity range is the limit of detection.
